# Supplementary material for: Transcriptome and metabolome profiling of Narcissus pseudonarcissus ‘King Alfred’ reveal components of Amaryllidaceae alkaloid metabolism
Source: Sci Rep. 2017 Dec 11;7:17356. doi: 10.1038/s41598-017-17724-0 (PMC5725579; doi:10.1038/s41598-017-17724-0)
Supplement: Supplementary file 2 — Supplementary file 1 [file 41598_2017_17724_MOESM2_ESM.xlsx]

## Sheet: NpKA-bulbs_NEG
Exact mass (M-H)	Retention time	Formula	Potential Identity	Area under the curve (AUC)
121.038	9.29067	C7H6O2	4-Hydroxybenzaldehyde	1837.8
401.161	1.23067	C20H26N4O5	[(8S,8aR)-8a-Methoxy-5-methyl-4,7-dioxo-6-(1-piperidinyl)-1,1a,2,4,7,8,8a,8b-octahydroazireno[2',3':3,4]pyrrolo[1,2-a]indol-8-yl]methyl carbamate	861.93
306.083	6.96967	C14H13NO7	Narciclasine	758.237
421.257	34.8987	C28H38O3	Minabeolide-1	749.94
133.028	1.34967	C4H6O5	(ｱ)-Malic Acid	726.67
205.178	22.6622	C15H26	2,6E,10E-Trimethyl-2,6,10-dodecatriene	648.312
219.126	10.872	C13H16O3	Precocene II	554.577
341.127	1.23067	C12H22O11	Sucrose	526.974
377.112	1.29983	C22H20NO5	Chelilutine	518.032
277.204	19.3427	C18H30O2	(6Z,9Z,12Z)-Octadecatrienoic acid	481.26
339.121	1.29983	C12H20O11	3-Ketosucrose	448.627
683.26	1.23067	C32H44O16	Methyl (11beta,12alpha,15beta)-2-(beta-D-glucopyranosyloxy)-11,12-dihydroxy-15-[(3-methylbutanoyl)oxy]-3,16-dioxo-13,20-epoxypicras-1-en-21-oate	336.996

## Sheet: NpKA-bulbs_POS
Exact mass (M+H)	Retention time	Formula	Potential Identity	Area under the curve (AUC)
302.143	26.5798	C18H35NO	Oleamide	12877.2
282.295	6.12117	C17H19NO4	Crinamine	8472.81
318.187	5.36117	C18H23NO4	Lycorenine	6871.52
254.258	23.7977	C16H31NO	Palmitoleamide	4520.89
305.144	1.28883	C17H20O5	Arteglasin A	4445.55
563.573	26.5798	C38H74O2	Arachidyl oleate	4159.2
256.276	26.0172	C16H33NO	Palmitamide	3866.71
228.243	24.6463	C18H33NO	Linoleamide	3544.55
280.283	23.0478	C14H29NO	NN-Dimethyllauramide	3184.77
308.092	7.0085	C14H13NO7	Narciclasine	1856.71
302.942	1.14167	C20H22N2O2	Akuammicine	1703.69
274.16	4.3655	C16H17NO4	Lycorine	1564.61
288.17	1.3385	C16H19NO3	Norgalanthamine	1458.08
323.16	35.4385	C6H4N4O4	Tetrahydroxypteridine	1430.27
302.185	3.8915	C16H19NO3	Norgalanthamine	1253.36
288.17	26.59	C40H82	11,15,19-Trimethylheptatriacontane	1237.18
274.16	34.8868	C6H5NO3	3-Hydroxypicolinic acid	1201.5
268.28	25.1987	C17H33NO	1-(1-Piperidinyl)-1-dodecanone	1200.22
122.097	24.9322	C18H33NO	Linoleamide	1149.62
751.435	6.131	C17H19NO4	Crinamine	1135.31
290.186	1.34833	C16H17NO4	Lycorine	1106.79
276.175	5.45933	C16H17NO3	Vittatine	1091.47
563.619	4.41433	C17H23NO3	Lycoramine	1005.24
272.145	6.12117	C14H6O8	Ellagic acid	992.697
559.56	1.10217	C10H11NO	Indole-3-ethanol	985.219
284.323	19.0023	C18H37NO	Octadecanamide	943.842
276.175	7.90617	C22H45N7O7	2-{(2R,3R,6S)-2-{[(1R,2S,3S,4R,6S)-4,6-Diamino-3-{[3-deoxy-4-C-methyl-3-(methylamino)-L-arabinopyranosyl]oxy}-2-hydroxycyclohexyl]oxy}-6-[(1R)-1-(methylamino)ethyl]tetrahydro-2H-pyran-3-yl}guanidine	932.827
332.207	1.30867	C16H21NO3	Epinorlycoramine	872.3
564.389	7.36367	C19H25NO4	Erythratidine	852.951
476.336	3.9015	C16H21NO3	Epinorlycoramine	851.865
181.035	8.16217	C35H49NO5	(3beta,17beta)-3-(1-Pyrrolidinyl)-16-(3,4,5-trimethoxybenzylidene)androst-5-en-17-yl acetate	810.366
520.362	8.45833	C36H53N3O5	2-(2,6-Dimethylphenoxy)-N-[(2S,3S,5S,8S)-3-hydroxy-9-methyl-5-(3-methylbutyl)-7-oxo-8-(2-oxotetrahydro-1(2H)-pyrimidinyl)-1-phenyl-2-decanyl]acetamide	738.195
318.23	7.55083	C31H41NO3	N-{1-[2,4-Bis(2-methyl-2-butanyl)phenoxy]butyl}-1-hydroxy-2-naphthamide	736.228
139.994	24.6463	C38H70O2	Linolenyl arachidate	713.433
507.518	5.36117	C19H27NO3	Protoemetine	626.93
162.081	23.7778	C34H66O2	Arachidyl myristoleate	616.059
511.548	34.8668	C7H8N4O2	Theobromine	607.926
608.412	20.9855	C19H37NO	10-(2-Hexylcyclopropyl)decanamide	585.21
503.33	22.4363	C5H8O5	2-Dehydro-3-deoxy-L-arabinonate	542.271
284.323	26.0372	C33H66O3	Hydroxyphthioceranic acid (C33)	538.854
296.276	5.70617	C17H19NO3	Narwedine	538.222
547.358	28.6128	C18H37NO	Octadecanamide	534.189
242.26	7.87667	C33H42O4	Kolanone	524.101
459.31	7.541	C28H42O5	Phthalic acid - (8xi,13xi)-abietan-18-ol (1:1)	511.829
305.195	8.17217	C34H46N2O4	5,5'-(1,8-Octanediyl)bis(6,7,7-trimethyl-7,8-dihydro[1,3]dioxolo[4,5-g]isoquinolin-6-ium)	505.16
149.031	8.7245	C33H57N5O8	(3S)-4-{[(2S)-1-cyclohexyl-3-hydroxypropan-2-yl]amino}-3-{[(2S)-2-({(2S)-2-[(2-ethylbutanoyl)amino]-3,3-dimethylbutanoyl}amino)-4-oxo-4-(pyrrolidin-1-yl)butanoyl]amino}-4-oxobutanoic acid (non-preferred name)	486.579
286.162	24.0842	C15H31NO	octapinol	470.28
280.283	24.6363	C16H26N2O	Cernuine	468.537
226.23	34.8273	C8H11N	1-Phenylethylamine	461.655
263.255	19.9988	C20H26O3	Taxodione	458.214
296.276	26.945	C17H35NO	Capsi-amide	442.836
432.302	20.8477	C14H27NO	N-(4-Hexylcyclohexyl)acetamide	429.561
315.216	7.176	C27H45NO3	Peimine	424.178
652.456	20.5217	C19H37NO	10-(2-Hexylcyclopropyl)decanamide	412.416
284.323	28.139	C18H37NO	Octadecanamide	396.201
316.17	1.24933	C11H20N4O6	Nopaline	370.78
270.296	34.8175	C43H54N6O6	Methyl (13S,15S)-17-ethyl-13-[(2beta,3beta,4beta,5alpha,12beta,19alpha)-3-(hydrazinocarbonyl)-3,4-dihydroxy-16-methoxy-1-methyl-6,7-didehydroaspidospermidin-15-yl]-1,11-diazatetracyclo[13,3,1,0~4,12~, 0~5,10~]nonadeca-4(12),5,7,9,16-pentaene-13-carboxylate	353.487
415.281	6.31817	C18H21NO4	Homolycorine	346.096
371.117	24.2218	C15H31NO	octapinol	311.439
197.01	7.176	C26H38O4	Lupulone	302.537
242.26	26.0172	C18H36N2O	2-Imidazoline-1-ethanol, 2-tridecyl-	281.889
242.26	27.8332	C20H18O7	Lupinisoflavone B	273.39
591.407	24.5675	C15H31NO	octapinol	263.769
297.309	20.8477	C19H37NO	10-(2-Hexylcyclopropyl)decanamide	259.569
165.057	1.14167	C23H29NO8	N,N-Dimethyl-2-(a-phenyl-o-toloxy)ethylamine Citrate (1:1)	254.506
448.21	8.45833	C35H50N4O4	N'-[(1S,2S)-3-[(3S,4aS,8aS)-3-(tert-butylcarbamoyl)-3,4,4a,5,6,7,8,8a-octahydro-1H-isoquinolin-2-yl]-1-benzyl-2-hydroxy-propyl]-N,N,4-trimethyl-benzene-1,3-dicarboxamide	246.589
296.276	0.9535	C6H12O5	L-Rhamnose	225.607
628.239	29.6673	C24H41N3O16	Tri-N-acetylchitotriose	215.706
296.276	20.6303	C19H37NO	10-(2-Hexylcyclopropyl)decanamide	104.745
254.258	34.9753	C7H8N4O2	Theobromine	61.401
181.035	23.9652	C16H31NO	Palmitoleamide	33.264

## Sheet: NpKA-roots_NEG
Exact mass (M-H)	Retention time	Formula	Potential Identity	Area under the curve (AUC)
121.038	9.49733	C7H6O2	4-Hydroxybenzaldehyde	1761.51
421.257	34.8987	C28H38O3	Minabeolide-1	780.459
157.139	17.8633	C9H18O2	2-methyl-octanoic acid	631.143
205.178	22.6335	C15H26	2,6E,10E-Trimethyl-2,6,10-dodecatriene	622.599
219.126	10.872	C13H16O3	Precocene II	527.286
277.204	19.3338	C18H30O2	6,9,12-Octadecatrienoic acid	472.215
250.168	22.7515	C15H25NO2	Nupharamine	453.39
401.151	1.22133	C21H22O8	Nobiletin	302.026
561.342	7.84867	C32H50O8	Baliospermin	260.81
517.316	7.5125	C33H38N6	Hodgkinsine	228.125

## Sheet: NpKA-roots_POS
Exact mass (M+H)	Retention time	Formula	Potential Identity	Area under the curve (AUC)
302.143	6.122	C17H19NO4	Crinamine	19908.1
282.295	26.5387	C18H35NO	Oleamide	9235.12
318.187	5.36217	C18H23NO4	Lycorenine	5490.79
290.186	1.309	C17H23NO3	Lycoramine	5072.38
290.186	4.42617	C17H23NO3	Lycoramine	3464.69
254.258	23.787	C16H31NO	Palmitoleamide	3452
563.573	26.5773	C38H74O2	Arachidyl oleate	3380.14
318.187	5.0465	C18H23NO4	Lycorenine	3033.11
256.276	26.016	C16H33NO	Palmitamide	2943
280.283	24.645	C18H33NO	Linoleamide	2519.13
228.25	23.0375	C14H29NO	NN-Dimethyllauramide	2176.46
276.175	1.27933	C16H21NO3	Epinorlycoramine	1947.11
332.198	7.36483	C18H21NO5	Ambelline	1887.07
302.176	6.16133	C17H19NO4	Crinamine	1602.87
564.389	8.18467	C35H49NO5	(3beta,17beta)-3-(1-Pyrrolidinyl)-16-(3,4,5-trimethoxybenzylidene)androst-5-en-17-yl acetate	1512.65
520.362	7.88783	C22H45N7O7	2-{(2R,3R,6S)-2-{[(1R,2S,3S,4R,6S)-4,6-Diamino-3-{[3-deoxy-4-C-methyl-3-(methylamino)-L-arabinopyranosyl]oxy}-2-hydroxycyclohexyl]oxy}-6-[(1R)-1-(methylamino)ethyl]tetrahydro-2H-pyran-3-yl}guanidine	1454.33
197.01	35.5842	C6H4N4O4	Tetrahydroxypteridine	1401.7
476.326	7.5225	C31H41NO3	N-{1-[2,4-Bis(2-methyl-2-butanyl)phenoxy]butyl}-1-hydroxy-2-naphthamide	1321.51
608.424	8.44133	C36H53N3O5	2-(2,6-Dimethylphenoxy)-N-[(2S,3S,5S,8S)-3-hydroxy-9-methyl-5-(3-methylbutyl)-7-oxo-8-(2-oxotetrahydro-1(2H)-pyrimidinyl)-1-phenyl-2-decanyl]acetamide	1246.97
139.994	34.8645	C6H5NO3	3-Hydroxypicolinic acid	1144.79
503.33	7.878	C33H42O4	Kolanone	1123.72
276.175	3.913	C16H21NO3	Epinorlycoramine	1101.49
459.3	7.5325	C28H42O5	Phthalic acid - (8xi,13xi)-abietan-18-ol (1:1)	1070.71
547.358	8.1745	C34H46N2O4	5,5'-(1,8-Octanediyl)bis(6,7,7-trimethyl-7,8-dihydro[1,3]dioxolo[4,5-g]isoquinolin-6-ium)	1012.33
652.444	8.6975	C33H57N5O8	(3S)-4-{[(2S)-1-cyclohexyl-3-hydroxypropan-2-yl]amino}-3-{[(2S)-2-({(2S)-2-[(2-ethylbutanoyl)amino]-3,3-dimethylbutanoyl}amino)-4-oxo-4-(pyrrolidin-1-yl)butanoyl]amino}-4-oxobutanoic acid (non-preferred name)	834.039
305.152	1.28917	C17H20O5	Arteglasin A	832.848
563.619	26.558	C40H82	11,15,19-Trimethylheptatriacontane	815.613
432.302	7.15783	C27H45NO3	Peimine	782.726
268.28	25.1978	C17H33NO	1-(1-Piperidinyl)-1-dodecanone	774.393
415.281	7.18767	C26H38O4	Lupulone	760.612
591.383	8.45117	C36H50N2O5	(3R,5S,7R,10S,13R)-17-[4-(1-Acetyl-1H-benzimidazol-2-yl)-2-butanyl]-10,13-dimethylhexadecahydro-1H-cyclopenta[a]phenanthrene-3,7-diyl diacetate	658.737
274.16	1.27933	C16H19NO3	Norgalanthamine	648.712
318.23	5.38183	C20H31NO2	Drofenine	644.21
181.035	34.8742	C7H8N4O2	Theobromine	583.956
149.031	22.4363	C5H8O5	2-Dehydro-3-deoxy-L-arabinonate	566.109
286.153	5.70783	C17H19NO3	Narwedine	549.975
296.142	8.80533	C18H17NO3	Mecambrine	509.761
696.481	8.934	C41H65N3O6	N-(4-{4-[(Dioctylamino)methyl]-6-[4-(hydroxymethyl)phenyl]-1,3-dioxan-2-yl}phenyl)-N'-hydroxyheptanediamide	506.11
559.549	24.635	C38H70O2	Linolenyl arachidate	491.409
122.097	34.8252	C8H11N	1-Phenylethylamine	476.235
302.984	6.12167	C14H6O8	Ellagic acid	458.95
315.216	19.9993	C20H26O3	Taxodione	445.56
371.247	6.76267	C24H34O3	6-((8Z,11Z,14Z)-heptadeca-8,11,14-trien-1-yl)salicylic acid	406.208
228.25	16.0747	C14H29NO	NN-Dimethyllauramide	384.453
288.302	14.9107	C17H37NO2	3-(2-(Dodecyloxy)ethoxy)propylamine	368.847
388.284	6.7725	C17H37N7O3	Gusperimus	356.54
507.518	23.787	C34H66O2	Arachidyl myristoleate	340.557
284.311	28.5898	C18H37NO	Octadecanamide	335.208
263.255	24.645	C16H26N2O	Cernuine	316.782
226.23	20.8275	C14H27NO	N-(4-Hexylcyclohexyl)acetamide	304.659
233.13	1.29917	C9H16N2O5	Boc-Asn	291.078
270.296	26.9423	C17H35NO	Capsi-amide	287.841
635.421	8.6975	C36H58O9	1-O-[(3beta)-3,24-Dihydroxy-28-oxoolean-12-en-28-yl]-beta-D-glucopyranose	282.639
284.311	28.1362	C18H37NO	Octadecanamide	270.084
371.126	27.8305	C20H18O7	Lupinisoflavone B	257.061
242.26	24.0828	C15H31NO	octapinol	237.084
274.16	3.913	C16H19NO3	Norgalanthamine	220.873
564.435	8.18467	C40H53NO	7-Benzyl-1-(1,5-dimethylhexyl)-12a,14a-dimethyl-2,3,3a,3b,4,5a,6,7,12,12a,12b,13,14,14a-tetradecahydrocyclopenta[5,6]naphtho[2,1-b]carbazol-5(1H)-one	200.244
564.435	8.16467	C40H53NO	7-Benzyl-1-(1,5-dimethylhexyl)-12a,14a-dimethyl-2,3,3a,3b,4,5a,6,7,12,12a,12b,13,14,14a-tetradecahydrocyclopenta[5,6]naphtho[2,1-b]carbazol-5(1H)-one	156.324
242.26	24.2015	C15H31NO	octapinol	66.342
197.01	35.2882	C6H4N4O4	Tetrahydroxypteridine	31.518

## Sheet: NpKA-stems_NEG
Exact mass (M-H)	Retention time	Formula	Potential Identity	Area under the curve (AUC)
421.257	34.8987	C28H38O3	Minabeolide-1	646.953
205.178	22.618	C15H26	2,6E,10E-Trimethyl-2,6,10-dodecatriene	602.349
219.126	10.872	C13H16O3	Precocene II	540.738
157.139	17.8647	C9H18O2	2-methyl-octanoic acid	518.286
277.204	19.337	C18H30O2	6,9,12-Octadecatrienoic acid	463.548
250.168	22.7368	C15H25NO2	Nupharamine	394.833
561.353	7.83867	C32H50O8	Baliospermin	231.184

## Sheet: NpKA-stems_POS
Exact mass (M+H)	Retention time	Formula	Potential Identity	Area under the curve (AUC)
282.295	26.5513	C18H35NO	Oleamide	12086.5
302.143	6.12333	C17H19NO4	Crinamine	7660.98
254.258	23.7893	C16H31NO	Palmitoleamide	3967.76
563.573	26.5612	C38H74O2	Arachidyl oleate	3855.48
280.279	24.6575	C18H33NO	Linoleamide	3498.92
256.276	26.0092	C16H33NO	Palmitamide	3253.78
318.187	5.385	C18H23NO4	Lycorenine	2877.65
228.247	23.039	C14H29NO	NN-Dimethyllauramide	2559.26
197.01	35.4507	C6H4N4O4	Tetrahydroxypteridine	1629.51
564.389	8.15633	C35H49NO5	(3beta,17beta)-3-(1-Pyrrolidinyl)-16-(3,4,5-trimethoxybenzylidene)androst-5-en-17-yl acetate	1272.97
520.362	7.87967	C22H45N7O7	2-{(2R,3R,6S)-2-{[(1R,2S,3S,4R,6S)-4,6-Diamino-3-{[3-deoxy-4-C-methyl-3-(methylamino)-L-arabinopyranosyl]oxy}-2-hydroxycyclohexyl]oxy}-6-[(1R)-1-(methylamino)ethyl]tetrahydro-2H-pyran-3-yl}guanidine	1266.52
139.994	34.8882	C6H5NO3	3-Hydroxypicolinic acid	1176.8
608.424	8.46183	C36H53N3O5	2-(2,6-Dimethylphenoxy)-N-[(2S,3S,5S,8S)-3-hydroxy-9-methyl-5-(3-methylbutyl)-7-oxo-8-(2-oxotetrahydro-1(2H)-pyrimidinyl)-1-phenyl-2-decanyl]acetamide	1095.38
476.336	7.55433	C31H41NO3	N-{1-[2,4-Bis(2-methyl-2-butanyl)phenoxy]butyl}-1-hydroxy-2-naphthamide	1080.79
563.631	26.5612	C40H82	11,15,19-Trimethylheptatriacontane	1053.18
268.28	25.22	C17H33NO	1-(1-Piperidinyl)-1-dodecanone	1025.06
503.33	7.87967	C33H42O4	Kolanone	938.337
302.193	6.1335	C18H23NO3	Dobutamine	919.518
547.369	8.176	C34H46N2O4	5,5'-(1,8-Octanediyl)bis(6,7,7-trimethyl-7,8-dihydro[1,3]dioxolo[4,5-g]isoquinolin-6-ium)	873.217
459.305	7.5345	C28H42O5	Phthalic acid - (8xi,13xi)-abietan-18-ol (1:1)	817.774
652.45	8.689	C33H57N5O8	(3S)-4-{[(2S)-1-cyclohexyl-3-hydroxypropan-2-yl]amino}-3-{[(2S)-2-({(2S)-2-[(2-ethylbutanoyl)amino]-3,3-dimethylbutanoyl}amino)-4-oxo-4-(pyrrolidin-1-yl)butanoyl]amino}-4-oxobutanoic acid (non-preferred name)	743.073
559.56	24.6377	C38H70O2	Linolenyl arachidate	727.461
432.302	7.17033	C27H45NO3	Peimine	669.443
302.942	6.12333	C6H11N2O4PS3	Methidathion	649.979
415.281	7.18967	C26H38O4	Lupulone	635.801
149.031	22.458	C5H8O5	2-Dehydro-3-deoxy-L-arabinonate	590.301
315.216	20.002	C20H26O3	Taxodione	568.479
591.383	8.452	C36H50N2O5	(3R,5S,7R,10S,13R)-17-[4-(1-Acetyl-1H-benzimidazol-2-yl)-2-butanyl]-10,13-dimethylhexadecahydro-1H-cyclopenta[a]phenanthrene-3,7-diyl diacetate	544.703
181.035	34.8683	C7H8N4O2	Theophylline	521.235
263.247	24.6377	C16H26N2O	Cernuine	513.402
122.097	34.8192	C8H11N	1-Phenylethylamine	507.108
696.481	8.95517	C41H65N3O6	N-(4-{4-[(Dioctylamino)methyl]-6-[4-(hydroxymethyl)phenyl]-1,3-dioxan-2-yl}benzyl)-N'-hydroxyhexanediamide	460.725
290.194	1.34883	C17H23NO3	Lycoramine	449.596
507.529	23.7795	C34H66O2	Arachidyl myristoleate	437.115
290.194	4.41817	C17H23NO3	Lycoramine	399.187
270.296	26.9365	C17H35NO	Capsi-amide	384.801
332.198	7.34733	C19H25NO4	Erythratidine	377.651
226.23	20.83	C14H27NO	N-(4-Hexylcyclohexyl)acetamide	377.406
284.315	28.6033	C18H37NO	Octadecanamide	376.287
288.178	1.34883	C17H21NO3	Galanthamine	364.575
242.26	24.0752	C15H31NO	octapinol	355.878
371.247	6.77517	C24H34O3	6-((8Z,11Z,14Z)-heptadeca-8,11,14-trien-1-yl)salicylic acid	336.851
511.548	26.0387	C33H66O3	Hydroxyphthioceranic acid (C33)	335.682
305.152	1.27967	C17H20O5	Arteglasin A	331.502
707.402	34.8192	C43H54N4O5	Methyl 12-methoxy-13-[(20beta)-17-methoxy-17-oxo-19,20-dihydrovobasan-3-yl]ibogamine-18-carboxylate	323.565
284.315	28.1398	C18H37NO	Octadecanamide	313.074
288.178	4.3785	C17H21NO3	Galanthamine	298.485
214.998	6.34033		Inconnu	267.4
276.175	1.30933	C16H21NO3	Epinorlycoramine	264.108
228.247	16.0863	C14H29NO	NN-Dimethyllauramide	249.603
635.421	8.69867	C36H58O9	1-O-[(3beta)-3,24-Dihydroxy-28-oxoolean-12-en-28-yl]-beta-D-glucopyranose	246.63
388.275	6.7555	C26H29NO2	Hydroxytamoxifen	245.455
288.31	14.9223	C17H37NO2	3-(2-(Dodecyloxy)ethoxy)propylamine	227.187
242.26	24.2038	C15H31NO	octapinol	217.578
242.26	24.5587	C15H31NO	octapinol	81.594
564.441	8.1265	C40H53NO	7-Benzyl-1-(1,5-dimethylhexyl)-12a,14a-dimethyl-2,3,3a,3b,4,5a,6,7,12,12a,12b,13,14,14a-tetradecahydrocyclopenta[5,6]naphtho[2,1-b]carbazol-5(1H)-one	71.9796
564.441	8.16617	C40H53NO	7-Benzyl-1-(1,5-dimethylhexyl)-12a,14a-dimethyl-2,3,3a,3b,4,5a,6,7,12,12a,12b,13,14,14a-tetradecahydrocyclopenta[5,6]naphtho[2,1-b]carbazol-5(1H)-one	71.0625
254.258	23.9572	C16H31NO	Palmitoleamide	34.239

## Sheet: NpKA-leaves_NEG
Exact mass (M-H)	Retention time	Formula	Potential Identity	Area under the curve (AUC)
421.257	34.8987	C28H38O3	Minabeolide-1	655.035
205.178	22.6323	C15H26	2,6E,10E-Trimethyl-2,6,10-dodecatriene	529.098
157.139	17.8705	C9H18O2	2-methyl-octanoic acid	473.394
219.126	10.8793	C14H20O2	Glutinosone	452.439
277.212	19.3433	C18H30O2	6,9,12-Octadecatrienoic acid	420.894

## Sheet: NpKA-leaves_POS
Exact mass (M+H)	Retention time	Formula	Potential Identity	Area under the curve (AUC)
302.134	6.07367	C17H19NO4	Crinamine	29593.2
318.187	5.36333	C18H23NO4	Lycorenine	12830
282.295	26.5907	C18H35NO	Oleamide	12034.7
302.934	6.044	C6H11N2O4PS3	Methidathion	10321.2
290.186	1.29983	C17H23NO3	Lycoramine	7623.12
290.194	4.40633	C17H23NO3	Lycoramine	4546.57
318.187	5.0375	C18H23NO4	Lycorenine	4459.75
318.187	4.68283	C18H23NO4	Lycorenine	4451.02
254.258	23.7795	C16H31NO	Palmitoleamide	3956.13
563.573	26.5513	C38H74O2	Arachidyl oleate	3844.19
302.942	6.0835	C6H11N2O4PS3	Methidathion	3668.34
256.276	26.0293	C16H33NO	Palmitamide	3307.08
276.175	1.28017	C16H21NO3	Epinorlycoramine	3241.36
280.283	24.6673	C18H33NO	Linoleamide	3111.26
332.207	7.34683	C19H25NO4	Erythratidine	3090.57
316.17	6.32017	C18H21NO4	Nororientaline	2929.03
286.162	5.699	C17H19NO3	Narwedine	2691.83
228.243	23.0398	C14H29NO	NN-Dimethyllauramide	2570.14
318.998	5.35317	C15H10O8	Norwedelic acid	1775.36
316.17	7.544	C18H21NO4	Nororientaline	1557.67
564.389	8.16583	C35H49NO5	(3beta,17beta)-3-(1-Pyrrolidinyl)-16-(3,4,5-trimethoxybenzylidene)androst-5-en-17-yl acetate	1486.59
318.187	4.36667	C18H23NO4	Lycorenine	1448.3
520.362	7.8795	C22H45N7O7	2-{(2R,3R,6S)-2-{[(1R,2S,3S,4R,6S)-4,6-Diamino-3-{[3-deoxy-4-C-methyl-3-(methylamino)-L-arabinopyranosyl]oxy}-2-hydroxycyclohexyl]oxy}-6-[(1R)-1-(methylamino)ethyl]tetrahydro-2H-pyran-3-yl}guanidine	1394.26
318.212	5.3235	C18H23NO4	Lycorenine	1378.06
608.424	8.44183	C36H53N3O5	2-(2,6-Dimethylphenoxy)-N-[(2S,3S,5S,8S)-3-hydroxy-9-methyl-5-(3-methylbutyl)-7-oxo-8-(2-oxotetrahydro-1(2H)-pyrimidinyl)-1-phenyl-2-decanyl]acetamide	1241.26
476.336	7.544	C31H41NO3	N-{1-[2,4-Bis(2-methyl-2-butanyl)phenoxy]butyl}-1-hydroxy-2-naphthamide	1210.23
503.33	7.86967	C33H42O4	Kolanone	1152.54
563.631	26.5712	C40H82	11,15,19-Trimethylheptatriacontane	1070.33
268.28	25.2005	C17H33NO	1-(1-Piperidinyl)-1-dodecanone	1068.12
197.01	35.4585	C6H4N4O4	Tetrahydroxypteridine	1045.3
139.996	34.8962	C6H5NO3	3-Hydroxypicolinic acid	1021.29
547.369	8.18517	C34H46N2O4	5,5'-(1,8-Octanediyl)bis(6,7,7-trimethyl-7,8-dihydro[1,3]dioxolo[4,5-g]isoquinolin-6-ium)	989.345
459.31	7.55383	C28H42O5	Phthalic acid - (8xi,13xi)-abietan-18-ol (1:1)	971.329
360.2	6.439	C21H29NO4	2-(3,4-Dimethoxyphenyl)-N-[2-(3,4-dimethoxyphenyl)ethyl]-N-methylethanamine	941.016
296.142	8.826	C18H17NO3	Mecambrine	922.503
652.444	8.708	C33H57N5O8	(3S)-4-{[(2S)-1-cyclohexyl-3-hydroxypropan-2-yl]amino}-3-{[(2S)-2-({(2S)-2-[(2-ethylbutanoyl)amino]-3,3-dimethylbutanoyl}amino)-4-oxo-4-(pyrrolidin-1-yl)butanoyl]amino}-4-oxobutanoic acid (non-preferred name)	877.681
302.176	6.17283	C17H19NO4	Crinamine	860.664
432.312	7.1795	C27H45NO3	Peimine	827.563
591.395	8.4515	C36H50N2O5	(3R,5S,7R,10S,13R)-17-[4-(1-Acetyl-1H-benzimidazol-2-yl)-2-butanyl]-10,13-dimethylhexadecahydro-1H-cyclopenta[a]phenanthrene-3,7-diyl diacetate	697.949
415.281	7.1795	C26H38O4	Lupulone	685.664
559.549	24.6477	C38H70O2	Linolenyl arachidate	666.993
233.13	1.29983	C15H20O2	Costunolide	595.154
696.487	8.9245	C41H65N3O6	N-(4-{4-[(Dioctylamino)methyl]-6-[4-(hydroxymethyl)phenyl]-1,3-dioxan-2-yl}benzyl)-N'-hydroxyhexanediamide	582.155
149.031	22.4282	C5H8O5	2-dehydro-3-deoxy-D-arabinonic acid	557.52
181.035	34.8665	C7H8N4O2	Theophylline	524.991
315.216	20.0007	C20H26O3	Taxodione	490.38
507.518	23.7795	C34H66O2	Arachidyl myristoleate	475.302
263.255	24.6278	C16H26N2O	Cernuine	461.838
270.296	26.9555	C17H35NO	Capsi-amide	454.89
371.257	6.79417	C24H34O3	6-((8Z,11Z,14Z)-heptadeca-8,11,14-trien-1-yl)salicylic acid	425.202
122.097	34.8173	C8H11N	Phenethylamine	418.71
270.129	6.0835	C17H19NO2	Strobamine	410.352
226.23	20.8393	C14H27NO	N-(4-Hexylcyclohexyl)acetamide	397.464
284.315	28.5832	C18H37NO	Octadecanamide	388.041
284.315	28.1585	C18H37NO	Octadecanamide	377.211
511.548	26.039	C33H66O3	Hydroxyphthioceranic acid (C33)	371.649
557.331	12.0108	C32H44O8	Cucurbitacin E	361.545
707.415	34.8173	C43H54N4O5	Methyl 12-methoxy-13-[(20beta)-17-methoxy-17-oxo-19,20-dihydrovobasan-3-yl]ibogamine-18-carboxylate	323.487
306.193	4.88967		Lycoramine N-oxide	322.562
242.26	24.0655	C15H31NO	octapinol	306.771
635.427	8.708	C36H58O9	1-O-[(3beta)-3,24-Dihydroxy-28-oxoolean-12-en-28-yl]-beta-D-glucopyranose	303.869
564.441	8.18517	C40H53NO	7-Benzyl-1-(1,5-dimethylhexyl)-12a,14a-dimethyl-2,3,3a,3b,4,5a,6,7,12,12a,12b,13,14,14a-tetradecahydrocyclopenta[5,6]naphtho[2,1-b]carbazol-5(1H)-one	303.323
577.325	12.504	C32H48O9	Cerberin	276.024
228.243	16.0945	C14H29NO	NN-Dimethyllauramide	269.37
388.275	6.7745	C26H29NO2	Hydroxytamoxifen	251.275
740.506	9.1615	C36H65N7O9	Methyl 1-{(3S)-3-[(N-acetyl-L-leucyl-L-asparaginyl)amino]-2-hydroxy-5-methylhexyl}-L-prolyl-L-isoleucyl-L-valinate	223.664
304.173	4.86	C17H21NO4	Carinatine	223.611
242.26	24.204		octapinol	181.596
280.283	24.825	C18H33NO	Linoleamide	97.53
197.01	35.7153	C6H4N4O4	Tetrahydroxypteridine	61.77
318.187	4.11983	C18H23NO4	Lycorenine	32.6457

## Sheet: NpKA-flower_NEG
Exact mass (M-H)	Retention time	Formula	Potential Identity	Area under the curve (AUC)
421.257	34.8987	C28H38O3	Minabeolide-1	704.181
205.178	22.6308	C15H26	2,6E,10E-Trimethyl-2,6,10-dodecatriene	545.676
219.126	10.89	C13H16O3	Precocene II	435.936
277.204	19.3222	C18H30O2	6,9,12-Octadecatrienoic acid	417.261

## Sheet: NpKA-flower_POS
Exact mass (M+H)	Retention time	Formula	Potential Identity	Area under the curve (AUC)
282.295	26.5533	C18H35NO	Oleamide	11481.8
302.143	6.132	C17H19NO4	Crinamine	9580.42
254.258	23.7802	C16H31NO	4,4-Dimethyl-2-undecyl-4,5-dihydro-1,3-oxazole	3785.59
563.585	26.573	C38H74O2	Arachidyl oleate	3609.94
256.276	26.0105	C16H33NO	Palmitamide	3296.09
280.283	24.6383	C18H33NO	Linoleamide	2767.09
228.243	23.0303	C14H29NO	NN-Dimethyllauramide	2597.14
197.01	35.5108	C6H4N4O4	Tetrahydroxypteridine	1805.22
288.178	4.36567	C17H21NO3	Galanthamine	1675.67
288.178	1.3675	C17H21NO3	Mesembrenone	1563.66
274.16	1.33783	C16H19NO3	Norgalanthamine	1362.94
302.95	6.132	C6H11N2O4PS3	Methidathion	1344.09
302.185	6.09283	C17H19NO4	Crinamine	1189.41
286.162	5.71783	C17H19NO3	Narwedine	1144.63
139.994	34.8705	C6H5NO3	3-Hydroxypicolinic acid	1069.89
318.195	5.392	C18H23NO4	Lycorenine	1039.33
316.179	6.32	C18H21NO4	Nororientaline	1016.49
315.216	19.9922	C19H24NO3	Magnocurarine	988.08
563.631	26.5533	C40H82	11,15,19-Trimethylheptatriacontane	904.248
564.389	8.17383	C34H49N3O4	(3S,4aS,8aS)-2-{(2S,3S)-2-Hydroxy-3-[(3-hydroxy-2-isopropylbenzoyl)amino]-4-phenylbutyl}-N-(2-methyl-2-propanyl)decahydro-3-isoquinolinecarboxamide	710.892
520.362	7.87783	C32H45N3O3	2-(4-Methoxy-3,5-bis{2-methoxy-5-[2-(methylamino)ethyl]benzyl}phenyl)-N-methylethanamine	704.729
332.207	7.36483	C19H25NO4	Erythratidine	695.503
197.01	35.1463	C6H4N4O4	Tetrahydroxypteridine	678.204
608.424	8.45	C34H57NO8	(9xi,16alpha,17beta)-16-Hydroxy-17-{(1S)-1-[(2R)-5-hydroxy-1,5-dimethyl-2-piperidinyl]ethyl}androst-5-en-3-yl beta-D-glucopyranoside	604.325
276.175	1.31833	C16H21NO3	Epinorlycoramine	604.201
476.336	7.55233	C29H37N3O3	Alangimarckine	595.197
149.031	22.4287	C8H4O3	Phthalic anhydride	577.098
559.555	24.6285	C38H70O2	Linolenyl arachidate	538.569
274.16	3.92217	C16H19NO3	4'-O-Methylnorbelladine	509.746
122.097	34.8212	C8H11N	Phenethylamine	457.998
296.276	20.9978	C18H33NO2	1-Dodecanoyl-2-azepanone	453.507
316.179	5.9545	C18H21NO4	Nororientaline	450.827
181.041	34.8608	C7H8N4O2	Theophylline	446.337
652.456	8.67683	C33H65NO11	1-Deoxy-1-[dodecanoyl(nonyl)amino]-4-O-hexopyranosylhexitol	436.505
503.341	7.88767	C33H42O4	Kolanone	431.273
507.529	23.7703	C34H66O2	9-Octadecen-1-yl palmitate	427.026
290.194	4.425	C17H23NO3	Lycoramine	419.591
547.369	8.17383	C37H54O3	2-Hexaprenyl-6-methoxy-1,4-benzoquinone	414.421
305.161	1.28883	C14H20N6O2	Discadenine	408.549
795.473	34.8212	C42H66O14	Spinasaponin A	366.399
459.31	7.5425	C27H38O6	Prednisolone tebutate	363.808
263.255	24.6383	C16H26N2O	Cernuine	350.103
270.304	26.9377	C17H35NO	Capsi-amide	347.874
272.145	5.8655	C16H17NO3	Vittatine	338.092
511.559	26.0105	C34H70O2	11-Methyl-1-({2-[(11-methyldodecyl)oxy]-2-octanyl}oxy)dodecane	334.65
707.402	34.8212	C40H54N2O9	Methyl (1S,2R,3R,4aS,12bS,13aS)-12-[2-(diethylamino)ethyl]-2,10-dimethoxy-3-[(3,4,5-trimethoxybenzoyl)oxy]-2,3,4,4a,5,5a,6,7,12,12b,13,13a-dodecahydro-1H-naphtho[2,3-a]carbazole-1-carboxylate	328.917
284.315	28.6048	C18H37NO	Octadecanamide	304.506
242.26	24.0765	C14H27NO2	octapinol	294.24
432.312	7.19733	C27H45NO3	Verticine	282.67
226.23	20.8307	C14H27NO	N-(4-Hexylcyclohexyl)acetamide	282.147
299.223	16.7163	C20H26O2	Norethindrone	249.225
242.26	24.2142	C15H31NO	octapinol	137.139
296.276	20.8207	C18H33NO2	1-Dodecanoyl-2-azepanone	70.116
139.994	35.0577	C6H5NO3	3-Hydroxypicolinic acid	62.622
302.185	6.2605	C17H19NO4	Crinamine	43.0191
